# Supplementary material for: Long-term follow-up of papillary and follicular thyroid carcinomas with bone metastasis
Source: PLoS One. 2017 Mar 9;12(3):e0173354. doi: 10.1371/journal.pone.0173354 (PMC5344403; doi:10.1371/journal.pone.0173354)
Supplement: S1 Minimal Data — (XLS) [file pone.0173354.s001.xls]

## Sheet: THY4062
Age Dx	ATA	bone_scan	131I avid	conclu_metas_posit	CT	death_cause	Disease_free	DM	Fin Dx	Frozen_section	fu_period	histological_finding	Histology	I_therapscan	MRI	occult_ca	Operative_finding	other_ca	Other_tissues_operation	Postop_I_accu_dose	Pre-op_echo	pre-op_scan	Pre-op_thyroid_function	preg	pres	prese_meta	prese_stage	recurrence	relapse	Remote_metastasis	rt	rt_accu_dose	second_ca_dx_date	second_ca_dx_duration	Sex	Stage	Surgical_complication	surv	tg1	tg2	tg3	tg4	tg5	tg6	tg7	tg8	tg9	tg10	tg11
72	positive		no			TCA			follicular	follicular	12.75		follicular	abdomen			soft tissue		N/S	100		hypo-function	Hyperthyroidism	no	neck	neck	S I	yes	Residule	bone					F	S IVa		no	15.1	7.99	6.75	23.8
74			NA			TCA			papillary	papillary	1.75		papillary			yes	gland		N/S	0	solid mass		Euthyroidism	no	bone	bone	S IV	yes	Residule	bone	brain				F	S IVa		no
18			no	FA		TCA			papillary		6		follicular adenoma				gland		N/S	150	mixed mass	hypo-function	Euthyroidism	no	lung bone brain	lung bone brain	S IV	yes	Relapse	bone brain	brain	3600			F	S IVa		no	71.9	64.4	5.54
56			yes			TCA			follicular		9.08333		follicular	lung bone lung bone lung			gland		N/S	1560	mixed mass	hypo-function	Euthyroidism	no	lung bone brain	lung bone brain	S IV	yes	Residule	bone brain	bone	3600			F	S IVa		no	67.9	93.3	81.9	92.6	67.3	720	520	1560	4800	510	8750
55			yes			TCA			follicular	follicular	2.66667		follicular	bone					N/S	150	solid mass	hypo-function	Euthyroidism	no	bone	bone	S IV	yes	Residule	brain bone					F	S IVa		no	160	917
61	negative	positive	yes		positive	TCA			papillary		5.91667	multicentric follicular variant of papillary	papillary	bone bone bone bone bone bone bone bone bone bone bone bone		yes			N/S	360	mixed mass		Euthyroidism	no	bone	bone	S IV	yes	Residule	bone	bone neck bone	6300			F	S IVa		no	48480	36364	5375	3120	988	147
53			NA			TCA			follicular	follicular	3.33333		follicular						N/S	0			Euthyroidism	no	bone	bone	S IV	yes	Residule	bone	bone	2000			F	S IVa		no
66			yes			TCA			follicular	follicular	5		follicular				gland		orth	200		hypo-function	Euthyroidism	no	neck liver	neck liver	S IV	yes	Residule	bone					M	S IVa		no
72	negative	positive	yes		positive	TCA		yes	follicular	follicular	4.41667		follicular	bone bone bone bone bone bone		no		URETER CA	orth	760			Euthyroidism	no	bone	bone	S IV	yes	Residule	bone	bone	2400	1998-08-21	-2.8	F	S IVa		no	9156	489	1171	276	220	410
83			yes			TCA			papillary	papillary	0.333333		papillary	bone			gland		orth	150	solid mass	hypo-function	Euthyroidism	no	bone	bone	S IV	yes	Residule	bone	bone				F	S IVa		no
53			yes			TCA			follicular	follicular	6.33333		follicular	bone bone					orth	1600			Euthyroidism	no	bone	bone	S IV	yes	Residule	bone					F	S IVa		no	78.5	91.8	79.5	78.8	470	425	3090	8300
51			yes			TCA			follicular	follicular	2.25		anaplastic	bone lung			gland		orth	300	solid mass	hypo-function	Euthyroidism	no	lung bone	lung bone	S IV	yes	Residule	bone	bone	3000			F	S IV		no
57		positive	yes		positive	TCA			papillary		1.08333	lymphocytic thyroiditis follicular variant of papillary	follicular				gland soft tissue		orth	0	solid mass		Euthyroidism	no	bone brain	bone brain	S IV	yes	Residule	bone					F	S IVa		no	29038	45499	8303	39129
72	negative		no		positive	TCA		No	papillary		1.83333		papillary	lung neck mediast lung mediast			soft tissue		orth	400	solid mass		Euthyroidism		lung bone	lung bone	S IVc	yes	Residule	neck lung bone	neck	3200			M	S IVa		no	4656	4470
68			yes			TCA			papillary		0.0833333		papillary				gland		orth	0	solid mass		Euthyroidism	no	bone	bone	S IV	yes	Residule	bone					M	S IVa		no
59			yes			TCA			follicular		5.58333		follicular						orth	1080			Euthyroidism	no	bone mediast	bone mediast	S IV	yes	Relapse	bone	bone				F	S IVa		no	122	252	107	171	470	398
33	negative		yes		positive	TCA			follicular	benign	5.25		follicular adenoma	lung bone lung bone lung bone			gland		orth	450	mixed mass		Euthyroidism	no	lung bone	lung bone	S IV	yes	Relapse	bone					F	S IVa		no	18052	37565	18726	24118
56	negative	positive	yes		negative	TCA			follicular	follicular	8.83333		follicular	bone bone bone none none bone bone	negative	yes	gland	bone sarcoma	orth	801.8	solid mass	non-function	Euthyroidism	no	bone	bone	S IV	yes	Residule	bone	bone	2100	2001-02-05	8.79726	F	S IVa		no	520	518	171	267	1880	7533	1479	5700	490	1966
58	negative	positive	yes			TCA			follicular		7.83333		follicular	bone lung bone lung bone lung bone bone bone bone bone bone bone	positive		gland		orth	490.1	solid mass		Euthyroidism	no	bone lung	bone lung	S IV	yes	Residule	bone	bone	3300			F	S IVa		no	1960	5268	789	3402	385	1113	1184	361	379	196
76			yes			TCA			follicular		10		follicular	lung bone			gland		orth	100			Euthyroidism	no	lung bone	lung bone	S IV	yes	Residule	bone	bone	3000			F	S IVa		no
67		positive	NA	L4	positive	TCA			follicular		5.33333		follicular		positive				orth	0	solid mass			no	bone	bone	S IVc	yes	Residule	bone	bone	3000			F	S IVa		no	7096
65			yes	gluteal	positive	TCA			papillary	follicular	2.16667	follicular variant of papillary	follicular	bone			gland		orth	90	solid mass		Euthyroidism	no	bone	bone	S IV	yes	Residule	bone					F	S IVa		no	65320
64	negative		yes	T12	positive				papillary		7.25	multicentric	papillary	lung bone lung bone lung bone lung bone lung bone bone bone bone bone bone	positive	yes	gland		orth	1350				no	bone lung	bone lung	S IVc	yes	Residule	bone	bone	2700			M	S IVa		yes	1023	3629	778	29.1	96.1	104	3675	2581	477
58		negative	yes	Ischium	negative				papillary		25.4167		papillary	bone		yes	gland		orth	150	solid mass		Euthyroidism	no		none	S I	yes	Relapse	bone					F	S IVa		yes	79.1	1.25	1.24	0	0	0	0	0	0	0	0
45		positive	yes	T12	positive				follicular		16		follicular	bone bone bone liver lung bone bone mediast			gland		orth	1000	solid mass		Euthyroidism	no	bone liver	bone liver	S IV	yes	Residule	bone	bone	2800			M	S IVa		yes	25421	154	1107	287	92.3
27	negative	negative	NA	T-spine-op			Dis free		papillary		26.0833		papillary	neck neck neck			gland		orth	90			Euthyroidism	no		none	S I	yes	Residule	bone					F	S IVa		yes		3.96	4.84	3.59	0	0	1.41	1.08	0	0	0
41	negative	positive	yes	C2-4	positive				papillary		7.16667	follicular variant of papillary	papillary	bone bone neck bone neck bone bone bone bone bone bone	positive	yes			orth	1080			Euthyroidism	no	bone	bone	S IVc	yes	Residule	bone	bone bone	7400			M	S IVa		yes	24.7	1181	47.5	53	37	48.7	116	238
57	negative	positive	yes	C5-7, rib	positive				papillary		2.75	follicular variant of papillary	papillary	lung bone lung lung lung					orth	550			Euthyroidism		bone lung	bone lung	S IVc	yes	Residule	bone					M	S IVa		yes	4587	231	270
87		positive	NA		positive	TCA			papillary		0.416667		papillary		positive					0				no	bone lung	bone lung	S IVc	yes	Residule	brain	bone	3000			F	S IVa		no	21002
76	negative	positive	NA		positive	TCA			papillary	papillary	0.166667	multicentric	papillary		negative		soft tissue			0	solid mass		Euthyroidism	no	bone	bone	S IV	yes	Residule	neck bone					F	S IVa		no
68			NA		positive	non TCA			follicular		6.75		follicular							0	solid mass	hypo-function	Euthyroidism	no	bone	bone	S IV	yes	Residule	bone					F	S IVa		no
47	negative	positive	yes			non TCA			papillary		17.5833	follicular variant of papillary	papillary	bone bone none none none						1000			Euthyroidism	no	bone	bone	S IV	yes	Relapse	bone	bone bone	8800			M	S IV		no	81.8	74.6	67.8	11.1	6.39	5.49	0	7.21	5.1	5.82	6.03
64			NA			TCA			follicular	benign	0.916667		follicular adenoma				gland			0		non-function	Euthyroidism	no	bone brain	bone brain	S IV	yes	Residule	bone	bone	3000			M	S IVa		no	300
63			no			TCA			papillary		1.41667		papillary				soft tissue			0			Euthyroidism	no	bone	bone	S IV	yes	Residule	bone	bone	3800			F	S IVa		no
66		positive	yes		positive	TCA		yes	papillary		3	follicular variant of papillary	papillary	bone			gland			100	solid mass		Euthyroidism		lung bone brain	lung bone brain	S IVc	yes	Residule	neck bone	bone	1500			F	S IVa		no	193	21.7	13502
48			yes			TCA			follicular	follicular	9.08333		follicular				gland			1500	solid mass	non-function	Euthyroidism	no	lung bone	lung bone	S IV	yes	Residule	bone	thyroid mediast				F	S IVa		no	4.93	10.8	348
83			yes			TCA			follicular		3.41667		follicular	lung abdomen lung abdomen lung abdomen lung lung abdomen						300			Hyperthyroidism	no	bone brain	bone brain	S IV	yes	Residule	lung bone					F	S IVa		no	139	61.8	426	393	124	70.9
56			NA			TCA			follicular		6.58333		follicular							0	solid mass	non-function	Euthyroidism	no	bone mediast	bone mediast	S IV	yes	Relapse	bone mediastinum	neck mediast	7000			F	S IVa		no
53			NA			TCA			papillary	follicular	1.75		papillary				gland			100	mixed mass		Euthyroidism	no	bone	bone	S IV	yes	Residule	bone	bone				F	S IVa		no	83.1
69		positive	NA		positive	TCA			papillary	papillary	0.166667	poorly differentiation	anaplastic				gland			0	solid mass		Euthyroidism	no	lung bone	lung bone	S IV	yes	Residule	bone	bone	3000			M	S IVa		no	13250
54		positive	yes		positive	TCA			follicular		28.3333		follicular	bone						0			Hyperthyroidism	no	neck	neck	S I	yes	Relapse	bone	bone	3900			F	S IVa		no	426
59	negative	positive	yes		positive	TCA			papillary	benign	14.6667	follicular variant of papillary	papillary	bone bone bone bone bone bone bone none neck neck			gland			1490	solid mass		Euthyroidism	no	neck	neck	S I	yes	Residule	neck bone	bone	3000			F	S IVa	hypoparathyroidism	no	189	25.5	1.1	0	6.4	0	3.21	1.58	7.02	13.4	5.85
53		positive	yes			TCA			follicular	follicular	13.25		follicular	bone bone bone mediast			gland			800			Euthyroidism	no	bone mediast	bone mediast	S IV	yes	Relapse	bone	bone brain	3400			F	S IVa		no	520	892	690	29500	490	346	1332	1361
61			yes			TCA			follicular	follicular	4.83333		follicular				soft tissue			750	solid mass	hypo-function	Euthyroidism	no	lung bone	lung bone	S IV	yes	Residule	bone	bone				F	S IVa		no	923	59400	241000	4900	109000
57			yes			TCA			follicular		4.08333		follicular	bone bone			gland			180	solid mass	non-function	Euthyroidism		bone	bone	S IV	yes	Residule	bone					F	S IVa		no
70		negative	yes		positive	non TCA			follicular	follicular	7.83333		follicular	neck bone			soft tissue			210	mixed mass		Euthyroidism	no	bone	bone	S IV	yes	Relapse	bone	bone	3000			F	S IVa		no	175	5.74	0	0	0	1.06	0	0
39		positive	yes		positive	TCA			papillary	papillary	2.66667	poorly differentiation multicentric	papillary	bone bone lung bone			lymph node			600	solid mass	non-function	Euthyroidism	no	lung bone	lung bone	S IV	yes	Residule	neck bone	lung	1580			F	S IVa		no	520	325	480	1950	510	510
41			yes			TCA			follicular		4.25		follicular	bone						150			Euthyroidism	no	lung bone	lung bone	S IV	yes	Residule	bone					F	S IVa		no	480	33800
53	negative		yes			TCA			papillary		21.4167	follicular variant of papillary	papillary	lung lung bone lung bone						330			Euthyroidism	no	lung bone	lung bone	S IV	yes	Relapse	bone					F	S IVa		no	141970	13857	12918
51	negative	positive	NA		positive	TCA			papillary		14.25		papillary							0					lung bone	lung bone	S IVc	yes	Residule	lung bone					F	S IVa		no	86.9	175	241
73			NA			non TCA			follicular		0.0833333		follicular					bladder ca		0	solid mass		Euthyroidism	no	bone	bone	S IV	yes	Residule	bone	bone	1600	1994-06-29	-1.98904	M	S IVa		no
47			yes		positive	TCA			follicular		4.58333		follicular adenoma	bone bone bone bone none bone			gland			630	solid mass	hypo-function	Euthyroidism	no	bone	bone	S IV	yes	Residule	bone	bone	3000			F	S IVa		no	852	60.2	69	246	1690	12500
60			yes			TCA			follicular		13.8333		follicular	lung bone lung bone bone bone bone bone	positive					630			Euthyroidism	no	lung bone	lung bone	S IV	yes		lung bone	bone	1900			F	S IVa		no	4000	9420	490	309	339	49967
62	negative	positive	yes		negative	TCA			follicular		19.1667		follicular	lung						100			Euthyroidism	no	bone	bone	S IV	yes	Relapse	bone					F	S IVa		no	6.43	129	5.99	1471
65	negative		yes		positive	TCA			follicular	benign	6.91667		follicular adenoma	lung bone lung bone lung bone lung bone lung bone lung bone			gland			780	solid mass	non-function	Euthyroidism	no	bone	bone	S IV	yes	Relapse	thyroid bone	brain	3000			F	S IVa		no	2950	273	760	28.4	45.3
44			yes			TCA			papillary		3.91667	follicular variant of papillary	follicular	bone bone bone bone						600	solid mass	hypo-function	Euthyroidism	no	bone	bone	S IV	yes	Residule	bone	bone	2800			M	S IVa		no	20.8	2.4	1.66
70			yes			TCA			papillary	papillary	1.08333		papillary	neck lung bone	positive		lymph node			230	solid mass			no	lung bone	lung bone	S IV	yes	Residule	neck lung bone	bone	3500			F	S IVa		no	8470	8150	9085	32690
58		positive	no		positive	TCA			follicular		8.58333									0					lung bone	lung bone	S IV	yes		lung bone					M	S IVa		no	2880
46		positive	yes			TCA			follicular		5.91667		follicular	bone bone bone	positive		gland			450			Euthyroidism	no	lung bone brain	lung bone brain	S IV	yes	Residule	bone brain	bone	3600			F	S IVa		no	300	66200	40300
71		positive	yes			TCA			follicular	follicular	2.58333		follicular	bone			gland			180	solid mass		Euthyroidism	no	bone	bone	S IV	yes	Residule	bone brain					F	S IVa		no
70			NA			TCA			follicular		1.25									150			Euthyroidism	no	lung bone	lung bone	S IV	yes		lung bone					F	S IVa		no	45000
50	negative		yes			TCA			follicular		10		follicular	lung mediast lung bone mediast lung mediast						280			Euthyroidism	no	lung bone mediast	lung bone mediast	S IV	yes		lung bone					M	S IV		no	464	3914	1826
81			NA			TCA			follicular		0.0833333		follicular				soft tissue			0	solid mass		Euthyroidism	no	lung bone	lung bone	S IV	yes	Residule	bone lung					F	S IVa		no	510
74	negative		yes		positive	TCA			papillary	papillary	4	multicentric	papillary	bone bone bone bone		yes				480	solid mass		Euthyroidism	no	bone	bone	S IV	yes	Residule	brain lung bone					F	S IVa		no	2149	7354	342	73.5	81.6	72.7
65			yes			TCA			papillary		5.08333		papillary	lung bone lung bone lung bone						800				no	lung bone	lung bone	S IV	yes	Residule	bone lung					F	S IVa		no	31643	48412
50	negative	positive	no			TCA			follicular		9.41667		follicular							0			Hyperthyroidism	no	lung bone	lung bone	S IV	yes	Relapse	lung bone	bone	2400			M	S IVa		no	32849	14126
62	negative	positive	NA			TCA			follicular		6		follicular		positive					0				no	bone	bone	S IV	yes		bone	bone	2300			M	S IVa		no	480
48		positive	yes		positive	TCA			follicular		4	follicular variant of papillary	follicular			yes				58	solid mass		Euthyroidism	no	bone	bone	S IV	yes	Residule	bone					F	S IVa		no	250	1977	40440
61			yes		positive	TCA			papillary	papillary	0.666667	poorly differentiation	papillary	bone			soft tissue lymph node			75	solid mass		Euthyroidism	no	neck	neck	S III	yes	Residule	neck bone	neck mediast	1800			F	S IVa		no	1700
64			yes			TCA			follicular	follicular	4.33333		follicular	lung bone			gland			151	solid mass		Euthyroidism	no	bone	bone	S IV	yes	Residule	bone	bone	2500			F	S IVa		no	10000
65			yes		positive	TCA			papillary	papillary	5.83333	tall cell	papillary	lung bone lung bone lung bone lung bone lung bone lung bone lung bone mediast lung mediast lung mediast						2000	solid mass		Hyperthyroidism	no	trachea lung bone	trachea lung bone	S IV	yes	Residule	lung bone	neck mediast	6400			M	S IVa		no	12094	26007	1344	112	2153	1555	14075	5596
83	negative		yes			TCA			follicular	follicular	4.41667		papillary	bone lung lung bone			gland			400	solid mass		Euthyroidism	no	lung bone	lung bone	S IV	yes	Residule	bone					M	S IV		no	510	106	190	75.5
43	negative	positive	yes		positive	TCA			papillary	follicular adenoma	5.33333	multicentric poorly differentiation follicular variant of papillary	papillary	lung bone mediast lung bone mediast lung bone mediast lung bone mediast	positive	yes	gland			600	mixed mass		Euthyroidism	no	lung bone	lung bone	S IV	yes	Residule	bone lung	bone	600			M	S IVa		no	31993	55380	9333	8965	5745	2148	3806	13667
80			NA		positive	TCA			follicular		1.25		follicular		positive					0				no	bone	bone	S IV	yes	Residule	bone					F	S IVa		no
65	negative	positive	yes			TCA			follicular	follicular	4		follicular	bone neck bone bone bone bone			gland			560	solid mass		Euthyroidism	no	bone lung	bone lung	S IVc	yes	Residule	thyroid bone					F	S IVa		no	5350	628	3706	1595	218	45.4
58	negative	positive	yes			TCA			follicular		13.5833		follicular	bone bone						180				no	bone	bone	S IVc	yes	Relapse	bone					F	S IVa		no	3995	214
65	negative		yes		positive	TCA			papillary		4.25	follicular variant of papillary multicentric	papillary	bone bone bone bone bone bone bone		yes	soft tissue	Giant cell tumor-bone		1050			Euthyroidism	no	bone	bone	S IVc	yes	Residule	bone	lung		2010-03-20	4.03836	M	S IVa		no	4345	2955	1956	7427	3534	994	37.8
44	negative	positive	yes			TCA		No	papillary	papillary	2	follicular variant of papillary	papillary	bone mediast lung mediast bone lung bone mediast			gland soft tissue	breast ca		330	solid mass		Euthyroidism	no	bone mediast	bone mediast	S IV	yes	Residule				1996-05-26	-3.58082	F	S IVc		no	412	4.09
85	negative		yes		positive	TCA		IGT	papillary	papillary	1.5	multicentric	papillary	lung bone lung bone lung bone			lymph node soft tissue			90	solid mass		Euthyroidism		lung bone	lung bone	S IVc	yes	Residule	lung					F	S IVa		no	889	1742
55	negative	positive	yes				Dis free	IGT	papillary	papillary	6.5		papillary	bone neck	positive		gland			60	solid mass		Euthyroidism	no	neck	neck	S I	yes	Residule	neck bone	bone	3900			M	S IVa		yes	1.66	0	0	0	0	0
52	negative	positive	yes						papillary	follicular	29.75	follicular variant of papillary	follicular	none none bone			soft tissue			420	solid mass	non-function	Euthyroidism	no	bone	bone	S IVc	yes	Relapse	bone					F	S IVa		yes	4.75	0	0	0	0	0	0	0	0	0	0
59	positive		yes					No	papillary	papillary	2.5	poorly differentiation	papillary	bone bone bone bone		yes				500	solid mass		Euthyroidism		bone	bone	S IVc	yes	Residule	bone					M	S IVa		yes	15908	71027	23208
53	negative	positive	yes		positive negative		Dis free		papillary	papillary	11.1667	multicentric follicular variant of papillary	papillary	neck bone none mediast abdomen abdomen neck abdomen none none abdomen neck none neck neck						1640.3	cystic mass		Euthyroidism	no		none	S I	yes	Relapse	bone	bone	1500			F	S IVa		yes	8.04	2.4	0.92	0	0	0	0	0	0	0
27	negative		yes						papillary	follicular adenoma	2.08333	follicular variant of papillary	papillary	bone bone bone			soft tissue			330	solid mass		Euthyroidism	no	bone	bone	S IVc	yes	Residule	thyroid bone					F	S IVa		yes	59.6	1.24	0	0
57	negative	positive	yes		positive				papillary		11.8333	follicular variant of papillary	papillary	bone bone bone bone bone bone bone bone bone bone bone bone bone	positive	yes	gland			1370	solid mass		Euthyroidism	no	bone	bone	S IV	yes	Residule	bone	bone	2300			M	S IVa		yes	226	57.5	165	399	438	40.5	12.7	13	180	16.7	124
70		positive	NA					yes	papillary		2.08333		papillary				gland			0					bone	bone	S IVc	yes	Residule	bone	bone	3000			F	S IVa		yes	259	178	187
41	negative	positive negative	yes						papillary	benign	7.41667	follicular variant of papillary	papillary	bone bone bone bone bone bone bone bone bone			gland			650	solid mass		Euthyroidism	no	bone	bone	S IVc	yes	Residule	neck bone					F	S IVa		yes	363	14.8	89.5	22.2	3.66	17.1	9.06	0
54		positive	NA		positive			Yes	papillary		0.583333		papillary				lymph node			0			Euthyroidism		lung bone	lung bone	S IVc	yes		lung bone neck trachea	lung bone				M	S IVa		yes	61845
41	negative	positive	yes		positive				papillary	papillary	4.5	follicular variant of papillary multicentric	papillary	bone lung bone lung bone lung			lymph node			700	solid mass		Euthyroidism	no	bone lung	bone lung	S IVc	yes	Residule	bone					M	S IVa		yes	16876	8909	1400	25100
62	negative		yes		positive				papillary	papillary	3.66667		papillary	lung bone						150	solid mass		Euthyroidism		lung bone	lung bone	S IVc	yes	Residule	bone trachea					F	S IVa		yes	17480	3928	12650	22276
[truncated: 17 more columns]
